# Supplementary material for: Yield, Chemical Composition and Bioactivity of Essential Oils from Common Juniper (Juniperus communis L.) from Different Spanish Origins
Source: Molecules. 2023 May 30;28(11):4448. doi: 10.3390/molecules28114448 (PMC10254527; doi:10.3390/molecules28114448)
Supplement: Supplementary file 1 [file molecules-28-04448-s001.zip]

Archive with 1 entries (1 files):
- molecules-2375545-supplementary.pdf
